# Supplementary material for: Appetitive reversal learning differences of two honey bee subspecies with different foraging behaviors
Source: PeerJ. 2018 Nov 21;6:e5918. doi: 10.7717/peerj.5918 (PMC6252072; doi:10.7717/peerj.5918)
Supplement: Supplemental Information 1 [file peerj-06-5918-s001.xls]

## Sheet: C20
Trial			IND																				Prob
			1	2	3	4	5	6	7	8	9	10	11	12	13	14	15	16	17	18	19	20
1	A	CS+	0	0	0	0	0	0	0	0	0	0	0										0
2	B	CS-	0	0	0	0	0	0	0	0	0	1	0										0.0909091
3	B	CS-	0	1	0	0	0	0	0	0	0	1	0										0.181818
4	A	CS+	0	0	1	0	0	0	1	0	0	1	0										0.272727
5	B	CS-	0	1	0	0	0	0	0	0	0	1	0										0.181818
6	A	CS+	1	1	1	0	0	1	0	1	0	1	0										0.545455
7	A	CS+	1	1	1	0	0	1	1	1	1	1	0										0.727273
8	B	CS-	0	0	0	0	0	0	0	0	0	0	1										0.0909091
9	A	CS+	1	1	1	0	1	1	1	0	0	1	1										0.727273
10	B	CS-	0	1	0	0	0	0	1	0	0	0	0										0.181818
11	B	CS-	0	0	0	0	0	0	0	0	1	0	0										0.0909091
12	A	CS+	1	1	1	0	1	1	1	0	1	1	1										0.818182
Reversal (CS+ = cinnamon, CS- = lavander)
13	B	CS-	1	1	1	0	1	1	1	0	1	1	1										0.818182
14	A	CS+	0	0	0	0	0	0	0	0	0	0	0										0
15	A	CS+	0	1	0	0	0	1	0	0	0	1	0										0.272727
16	B	CS-	1	1	1	0	1	0	1	1	1	1	1										0.818182
17	A	CS+	0	1	0	0	0	1	0	0	1	1	0										0.363636
18	B	CS-	1	1	1	1	1	1	1	1	1	1	0										0.909091
19	B	CS-	0	1	1	0	1	0	1	1	1	1	1										0.727273
20	A	CS+	0	1	1	0	0	0	1	0	1	1	1										0.545455
21	B	CS-	1	1	1	0	1	1	1	1	1	1	1										0.909091
22	A	CS+	1	1	1	0	0	1	1	0	1	1	0										0.636364
23	A	CS+	0	1	1	1	0	1	0	0	1	1	1										0.636364
24	B	CS-	1	1	1	0	1	0	1	0	1	1	1										0.727273
CS + responses: Original discrimination (CS+ = lad, CS- = cinnamon)
1	A	CS+	0	0	0	0	0	0	0	0	0	0	0										0	0
2	A	CS+	0	0	1	0	0	0	1	0	0	1	0										0.272727	0.27
3	A	CS+	1	1	1	0	0	1	0	1	0	1	0										0.545455	0.55
4	A	CS+	1	1	1	0	0	1	1	1	1	1	0										0.727273	0.73
5	A	CS+	1	1	1	0	1	1	1	0	0	1	1										0.727273	0.73
6	A	CS+	1	1	1	0	1	1	1	0	1	1	1										0.818182	0.82
CS - responses: Original discrimination (CS+ = lad, CS- = cinnamon)
1	B	CS-	0	0	0	0	0	0	0	0	0	1	0										0.0909091	0.09
2	B	CS-	0	1	0	0	0	0	0	0	0	1	0										0.181818	0.18
3	B	CS-	0	1	0	0	0	0	0	0	0	1	0										0.181818	0.18
4	B	CS-	0	0	0	0	0	0	0	0	0	0	1										0.0909091	0.09
5	B	CS-	0	1	0	0	0	0	1	0	0	0	0										0.181818	0.18
6	B	CS-	0	0	0	0	0	0	0	0	1	0	0										0.0909091	0.09
Reversal CS + responses: (CS+ = cinnamon, CS- = lavander)
1	A	CS+	0	0	0	0	0	0	0	0	0	0	0										0	0
2	A	CS+	0	1	0	0	0	1	0	0	0	1	0										0.272727	0.27
3	A	CS+	0	1	0	0	0	1	0	0	1	1	0										0.363636	0.36
4	A	CS+	0	1	1	0	0	0	1	0	1	1	1										0.545455	0.55
5	A	CS+	1	1	1	0	0	1	1	0	1	1	0										0.636364	0.64
6	A	CS+	0	1	1	1	0	1	0	0	1	1	1										0.636364	0.64
Reversal CS- responses: (CS+ = cinnamon, CS- = lavander)
13	B	CS-	1	1	1	0	1	1	1	0	1	1	1										0.818182	0.82
16	B	CS-	1	1	1	0	1	0	1	1	1	1	1										0.818182	0.82
18	B	CS-	1	1	1	1	1	1	1	1	1	1	0										0.909091	0.91
19	B	CS-	0	1	1	0	1	0	1	1	1	1	1										0.727273	0.73
21	B	CS-	1	1	1	0	1	1	1	1	1	1	1										0.909091	0.91
24	B	CS-	1	1	1	0	1	0	1	0	1	1	1										0.727273	0.73
US Responses
1	A	CS+	1	1	1	1	1	1	1	1	1	1	1										1	1
2	A	CS+	1	1	1	1	1	1	1	1	1	1	1										1	1
3	A	CS+	1	1	1	1	1	1	1	1	1	1	1										1	1
4	A	CS+	1	1	1	1	1	1	1	1	1	1	1										1	1
5	A	CS+	1	1	1	1	1	1	1	1	1	1	1										1	1
6	A	CS+	1	1	1	1	1	1	1	1	1	1	1										1	1
Trial			IND																				Prob
			1	2	3	4	5	6	7	8	9	10	11	12	13	14	15	16	17	18	19	20
1	A	CS+	0	0	0	0	0	0	0	0	0	0	0	0									0
2	B	CS-	1	0	0	0	1	0	0	0	0	1	0	0									0.25
3	B	CS-	0	1	0	0	0	0	0	0	0	0	1	0									0.166667
4	A	CS+	1	1	0	0	0	0	0	0	1	1	0	0									0.333333
5	B	CS-	0	0	1	1	0	0	0	0	0	0	1	0									0.25
6	A	CS+	1	1	1	0	1	0	0	1	0	0	1	0									0.5
7	A	CS+	1	1	1	1	0	1	0	1	1	0	1	1									0.75
8	B	CS-	1	0	0	0	0	0	0	0	0	0	1	0									0.166667
9	A	CS+	1	1	1	0	0	1	1	1	1	1	0	1									0.75
10	B	CS-	1	0	0	0	0	0	0	1	0	0	0	0									0.166667
11	B	CS-	1	0	0	0	0	0	0	1	0	0	0	0									0.166667
12	A	CS+	1	1	1	1	0	1	1	1	1	0	0	1									0.75
Reversal (CS+ = lav, CS- = cin)
13	B	CS-	1	1	1	0	0	1	1	1	1	1	1	1									0.833333
14	A	CS+	0	0	0	0	0	0	0	1	0	0	0	0									0.0833333
15	A	CS+	0	0	1	0	0	0	0	1	0	0	0	0									0.166667
16	B	CS-	1	1	1	1	1	1	0	1	1	1	1	1									0.916667
17	A	CS+	1	0	1	1	0	0	0	0	0	0	0	0									0.25
18	B	CS-	1	1	1	0	0	1	0	1	1	0	1	1									0.666667
19	B	CS-	1	1	1	1	0	0	0	1	1	0	1	1									0.666667
20	A	CS+	1	0	1	1	0	0	1	1	1	0	0	0									0.5
21	B	CS-	1	1	1	1	0	1	0	1	1	0	0	1									0.666667
22	A	CS+	1	1	0	1	0	0	0	1	1	0	0	0									0.416667
23	A	CS+	1	1	1	0	0	0	0	1	1	1	1	1									0.666667
24	B	CS-	1	1	1	1	0	1	0	1	1	0	0	1									0.666667
CS + responses: Original discrimination (CS+ = cin, CS- = lav)
1	A	CS+	0	0	0	0	0	0	0	0	0	0	0	0									0	0
2	A	CS+	1	1	0	0	0	0	0	0	1	1	0	0									0.333333	0.33
3	A	CS+	1	1	1	0	1	0	0	1	0	0	1	0									0.5	0.5
4	A	CS+	1	1	1	1	0	1	0	1	1	0	1	1									0.75	0.75
5	A	CS+	1	1	1	0	0	1	1	1	1	1	0	1									0.75	0.75
6	A	CS+	1	1	1	1	0	1	1	1	1	0	0	1									0.75	0.75
CS - responses: Original discrimination (CS+ = cin, CS- = lav)
1	B	CS-	1	0	0	0	1	0	0	0	0	1	0	0									0.25	0.25
2	B	CS-	0	1	0	0	0	0	0	0	0	0	1	0									0.166667	0.17
3	B	CS-	0	0	1	1	0	0	0	0	0	0	1	0									0.25	0.25
4	B	CS-	1	0	0	0	0	0	0	0	0	0	1	0									0.166667	0.17
5	B	CS-	1	0	0	0	0	0	0	1	0	0	0	0									0.166667	0.17
6	B	CS-	1	0	0	0	0	0	0	1	0	0	0	0									0.166667	0.17
Reversal CS + responses: (CS+ = lav, CS- = cin)
1	A	CS+	0	0	0	0	0	0	0	1	0	0	0	0									0.0833333	0.08
2	A	CS+	0	0	1	0	0	0	0	1	0	0	0	0									0.166667	0.17
3	A	CS+	1	0	1	1	0	0	0	0	0	0	0	0									0.25	0.25
4	A	CS+	1	0	1	1	0	0	1	1	1	0	0	0									0.5	0.5
5	A	CS+	1	1	0	1	0	0	0	1	1	0	0	0									0.416667	0.42
6	A	CS+	1	1	1	0	0	0	0	1	1	1	1	1									0.666667	0.67
Reversal CS- responses: (CS+ = lav, CS- = cin)
13	B	CS-	1	1	1	0	0	1	1	1	1	1	1	1									0.833333	0.83
16	B	CS-	1	1	1	1	1	1	0	1	1	1	1	1									0.916667	0.92
18	B	CS-	1	1	1	0	0	1	0	1	1	0	1	1									0.666667	0.67
19	B	CS-	1	1	1	1	0	0	0	1	1	0	1	1									0.666667	0.67
21	B	CS-	1	1	1	1	0	1	0	1	1	0	0	1									0.666667	0.67
24	B	CS-	1	1	1	1	0	1	0	1	1	0	0	1									0.666667	0.67
US Responses
1	A	CS+	1	1	1	1	1	1	1	1	1	1	1	1									1	1
2	A	CS+	1	1	1	1	1	1	1	1	1	1	1	1									1	1
3	A	CS+	1	1	1	1	1	1	1	1	1	1	1	1									1	1
4	A	CS+	1	1	1	1	1	1	1	1	1	1	1	1									1	1
5	A	CS+	1	1	1	1	1	1	1	1	1	1	1	1									1	1
6	A	CS+	1	1	1	1	1	1	1	1	1	1	1	1									1	1

## Sheet: S1
Trial			IND																				Prob
			1	2	3	4	5	6	7	8	9	10	11	12	13	14	15	16	17	18	19	20
1	A	CS+	0	0	0	0	0	0	0	0	0	0	0										0
2	B	CS-	1	0	1	0	0	0	0	0	0	0	0										0.181818
3	B	CS-	1	0	0	0	0	1	0	0	0	0	0										0.181818
4	A	CS+	1	0	0	0	1	0	0	1	1	1	0										0.454545
5	B	CS-	1	0	1	0	0	1	0	0	0	1	0										0.363636
6	A	CS+	1	0	1	0	1	0	1	1	1	1	0										0.636364
7	A	CS+	1	0	1	0	1	1	1	1	1	1	0										0.727273
8	B	CS-	1	0	0	0	0	0	0	0	0	1	0										0.181818
9	A	CS+	1	0	1	0	1	1	1	1	1	0	1										0.727273
10	B	CS-	1	0	0	0	0	0	0	0	0	0	0										0.0909091
11	B	CS-	1	0	0	0	0	1	0	0	0	0	0										0.181818
12	A	CS+	1	0	1	0	1	1	1	1	1	1	1										0.818182
Reversal (CS+ = cin, CS- = lav)
13	B	CS-	1	0	1	0	1	1	1	1	1	0	1										0.727273
14	A	CS+	1	0	0	0	0	1	0	0	0	0	0										0.181818
15	A	CS+	0	0	0	0	0	0	1	0	0	0	0										0.0909091
16	B	CS-	1	0	1	0	1	1	1	1	0	1	1										0.727273
17	A	CS+	0	0	0	0	0	1	0	0	0	0	0										0.0909091
18	B	CS-	1	0	0	0	0	0	1	1	0	1	0										0.363636
19	B	CS-	1	0	1	0	1	0	0	0	0	1	1										0.454545
20	A	CS+	1	0	1	0	0	0	0	0	0	0	1										0.272727
21	B	CS-	1	0	0	0	0	0	1	1	1	0	0										0.363636
22	A	CS+	0	0	1	0	0	0	0	0	0	0	1										0.181818
23	A	CS+	1	0	1	0	0	0	0	0	0	0	1										0.272727
24	B	CS-	1	0	1	0	1	0	1	1	0	0	1										0.545455
CS + responses: Original discrimination (CS+ = lav, CS- = cin)
1	A	CS+	0	0	0	0	0	0	0	0	0	0	0										0	0
2	A	CS+	1	0	0	0	1	0	0	1	1	1	0										0.454545	0.45
3	A	CS+	1	0	1	0	1	0	1	1	1	1	0										0.636364	0.64
4	A	CS+	1	0	1	0	1	1	1	1	1	1	0										0.727273	0.73
5	A	CS+	1	0	1	0	1	1	1	1	1	0	1										0.727273	0.73
6	A	CS+	1	0	1	0	1	1	1	1	1	1	1										0.818182	0.82
CS- responses: Original discrimination (CS+ = lav, CS- = cin)
1	B	CS-	1	0	1	0	0	0	0	0	0	0	0										0.181818	0.18
2	B	CS-	1	0	0	0	0	1	0	0	0	0	0										0.181818	0.18
3	B	CS-	1	0	1	0	0	1	0	0	0	1	0										0.363636	0.36
4	B	CS-	1	0	0	0	0	0	0	0	0	1	0										0.181818	0.18
5	B	CS-	1	0	0	0	0	0	0	0	0	0	0										0.0909091	0.09
6	B	CS-	1	0	0	0	0	1	0	0	0	0	0										0.181818	0.18
Reversal CS + responses: (CS+ = cin, CS- = lav)
1	A	CS+	1	0	0	0	0	1	0	0	0	0	0										0.181818	0.18
2	A	CS+	0	0	0	0	0	0	1	0	0	0	0										0.0909091	0.09
3	A	CS+	0	0	0	0	0	1	0	0	0	0	0										0.0909091	0.09
4	A	CS+	1	0	1	0	0	0	0	0	0	0	1										0.272727	0.27
5	A	CS+	0	0	1	0	0	0	0	0	0	0	1										0.181818	0.18
6	A	CS+	1	0	1	0	0	0	0	0	0	0	1										0.272727	0.27
Reversal CS- responses: (CS+ = cin, CS- = lav)
1	B	CS-	1	0	1	0	1	1	1	1	1	0	1										0.727273	0.73
2	B	CS-	1	0	1	0	1	1	1	1	0	1	1										0.727273	0.73
3	B	CS-	1	0	0	0	0	0	1	1	0	1	0										0.363636	0.36
4	B	CS-	1	0	1	0	1	0	0	0	0	1	1										0.454545	0.45
5	B	CS-	1	0	0	0	0	0	1	1	1	0	0										0.363636	0.36
6	B	CS-	1	0	1	0	1	0	1	1	0	0	1										0.545455	0.55
US Responses
1	A	CS+	1	1	1	1	1	1	1	1	1	1	1										1	1
2	A	CS+	1	1	1	1	1	1	1	1	1	1	1										1	1
3	A	CS+	1	1	1	1	1	1	1	1	1	1	1										1	1
4	A	CS+	1	1	1	1	1	1	1	1	1	1	1										1	1
5	A	CS+	1	1	1	1	1	1	1	1	1	1	1										1	1
6	A	CS+	1	1	1	1	1	1	1	1	1	1	1										1	1
Trial			IND																				Prob
			1	2	3	4	5	6	7	8	9	10	11	12	13	14	15	16	17	18	19	20
1	A	CS+	0	0	0	0	0	0	0	0	0	0	0	0									0
2	B	CS-	1	0	1	0	0	0	0	0	0	0	1	0									0.25
3	B	CS-	1	1	0	0	0	0	0	0	0	0	0	0									0.166667
4	A	CS+	1	1	1	0	0	0	1	0	1	1	0	0									0.5
5	B	CS-	0	0	0	1	1	0	0	1	0	0	1	0									0.333333
6	A	CS+	1	1	1	0	1	1	1	0	1	1	0	1									0.75
7	A	CS+	1	1	1	1	1	0	1	0	1	0	1	1									0.75
8	B	CS-	1	0	0	0	1	0	0	0	0	0	0	0									0.166667
9	A	CS+	1	1	1	1	1	1	1	0	1	1	1	1									0.75
10	B	CS-	0	0	0	0	0	0	0	0	1	0	0	0									0.0833333
11	B	CS-	0	0	0	0	0	0	0	0	0	0	1	0									0.0833333
12	A	CS+	1	1	1	1	1	1	1	0	1	1	0	1									0.833333
Reversal (CS+ = lav, CS- = cin)
13	B	CS-	1	1	1	1	1	1	1	0	1	1	1	1									0.916667
14	A	CS+	0	0	0	0	0	0	0	0	0	0	0	0									0
15	A	CS+	0	0	0	0	0	0	0	0	0	0	0	0									0
16	B	CS-	0	0	0	1	1	1	1	0	0	1	0	1									0.5
17	A	CS+	0	0	0	0	1	0	0	0	0	0	0	0									0.0833333
18	B	CS-	1	0	0	1	1	1	1	0	1	0	0	0									0.5
19	B	CS-	1	0	0	0	0	0	1	0	0	1	1	1									0.416667
20	A	CS+	1	0	1	1	1	0	0	0	1	0	0	0									0.416667
21	B	CS-	0	1	1	1	0	1	1	0	1	1	1	0									0.666667
22	A	CS+	0	0	1	0	0	0	0	0	1	0	0	0									0.166667
23	A	CS+	0	1	0	1	0	0	0	0	0	0	0	0									0.166667
24	B	CS-	1	1	1	0	1	0	1	0	1	1	1	1									0.75
CS + responses: Original discrimination (CS+ = cin, CS- = lav)
1	A	CS+	0	0	0	0	0	0	0	0	0	0	0	0									0	0
2	A	CS+	1	1	1	0	0	0	1	0	1	1	0	0									0.5	0.5
3	A	CS+	1	1	1	0	1	1	1	0	1	1	0	1									0.75	0.75
4	A	CS+	1	1	1	1	1	0	1	0	1	0	1	1									0.75	0.75
5	A	CS+	1	1	1	1	1	1	1	0	1	1	1	1									0.75	0.75
6	A	CS+	1	1	1	1	1	1	1	0	1	1	0	1									0.833333	0.83
CS - responses: Original discrimination (CS+ = cin, CS- = lav)
1	B	CS-	1	0	1	0	0	0	0	0	0	0	1	0									0.25	0.25
2	B	CS-	1	1	0	0	0	0	0	0	0	0	0	0									0.166667	0.17
3	B	CS-	0	0	0	1	1	0	0	1	0	0	1	0									0.333333	0.33
4	B	CS-	1	0	0	0	1	0	0	0	0	0	0	0									0.166667	0.17
5	B	CS-	0	0	0	0	0	0	0	0	1	0	0	0									0.0833333	0.08
6	B	CS-	0	0	0	0	0	0	0	0	0	0	1	0									0.0833333	0.08
Reversal CS + responses: (CS+ = lav, CS- = cin)
1	A	CS+	0	0	0	0	0	0	0	0	0	0	0	0									0	0
2	A	CS+	0	0	0	0	0	0	0	0	0	0	0	0									0	0
3	A	CS+	0	0	0	0	1	0	0	0	0	0	0	0									0.0833333	0.08
4	A	CS+	1	0	1	1	1	0	0	0	1	0	0	0									0.416667	0.42
5	A	CS+	0	0	1	0	0	0	0	0	1	0	0	0									0.166667	0.17
6	A	CS+	0	1	0	1	0	0	0	0	0	0	0	0									0.166667	0.17
Reversal CS- responses: (CS+ = lav, CS- = cin)
1	B	CS-	1	1	1	1	1	1	1	0	1	1	1	1									0.916667	0.92
2	B	CS-	0	0	0	1	1	1	1	0	0	1	0	1									0.5	0.5
3	B	CS-	1	0	0	1	1	1	1	0	1	0	0	0									0.5	0.5
4	B	CS-	1	0	0	0	0	0	1	0	0	1	1	1									0.416667	0.42
5	B	CS-	0	1	1	1	0	1	1	0	1	1	1	0									0.666667	0.67
6	B	CS-	1	1	1	0	1	0	1	0	1	1	1	1									0.75	0.75
US Responses
1	A	CS+	1	1	1	1	1	1	1	1	1	1	1										1	1
2	A	CS+	1	1	1	1	1	1	1	1	1	1	1										1	1
3	A	CS+	1	1	1	1	1	1	1	1	1	1	1										1	1
4	A	CS+	1	1	1	1	1	1	1	1	1	1	1										1	1
5	A	CS+	1	1	1	1	1	1	1	1	1	1	1										1	1
6	A	CS+	1	1	1	1	1	1	1	1	1	1	1										1	1

## Sheet: C9
Trial			IND																				Prob
			1	2	3	4	5	6	7	8	9	10	11	12	13	14	15	16	17	18	19	20
1	A	CS+	0	0	0	0	0	0	0	0	0	0											0
2	B	CS-	0	1	0	0	0	0	0	0	1	0											0.2
3	B	CS-	0	0	0	0	0	0	0	0	0	0											0
4	A	CS+	0	0	0	1	0	0	1	1	0	0											0.3
5	B	CS-	0	1	0	0	0	1	0	0	0	0											0.2
6	A	CS+	1	0	0	1	1	1	0	1	0	0											0.5
7	A	CS+	1	0	0	1	1	1	0	1	0	1											0.6
8	B	CS-	0	0	0	0	0	0	1	0	0	0											0.1
9	A	CS+	1	1	0	1	1	1	0	1	1	1											0.8
10	B	CS-	0	0	0	0	0	0	0	0	0	0											0
11	B	CS-	0	0	0	0	0	0	0	0	0	0											0
12	A	CS+	1	1	0	1	1	1	1	1	1	0											0.8
Reversal (CS+ = cinnamon, CS- = lavander)
13	B	CS-	1	1	0	1	1	1	1	1	1	1											0.9
14	A	CS+	0	0	0	0	0	0	0	0	0	0											0
15	A	CS+	0	0	0	0	0	0	0	1	0	0											0.1
16	B	CS-	1	1	0	1	1	1	1	1	1	0											0.8
17	A	CS+	0	0	0	0	1	1	1	1	0	0											0.4
18	B	CS-	1	1	0	0	1	0	1	0	1	0											0.5
19	B	CS-	0	1	0	0	1	1	1	1	1	0											0.6
20	A	CS+	0	0	0	1	0	1	1	1	1	0											0.5
21	B	CS-	0	1	1	0	0	1	1	1	1	0											0.6
22	A	CS+	0	1	1	0	0	1	1	1	0	0											0.5
23	A	CS+	1	1	0	0	0	1	1	1	0	0											0.5
24	B	CS-	0	1	1	0	1	1	1	1	0	0											0.6
CS + responses: Original discrimination (CS+ = lad, CS- = cinnamon)
1	A	CS+	0	0	0	0	0	0	0	0	0	0											0	0
2	A	CS+	0	0	0	1	0	0	1	1	0	0											0.3	0.3
3	A	CS+	1	0	0	1	1	1	0	1	0	0											0.5	0.5
4	A	CS+	1	0	0	1	1	1	0	1	0	1											0.6	0.6
5	A	CS+	1	1	0	1	1	1	0	1	1	1											0.8	0.8
6	A	CS+	1	1	0	1	1	1	1	1	1	0											0.8	0.8
CS - responses: Original discrimination (CS+ = lad, CS- = cinnamon)
1	B	CS-	0	1	0	0	0	0	0	0	1	0											0.2	0.2
2	B	CS-	0	0	0	0	0	0	0	0	0	0											0	0
3	B	CS-	0	1	0	0	0	1	0	0	0	0											0.2	0.2
4	B	CS-	0	0	0	0	0	0	1	0	0	0											0.1	0.1
5	B	CS-	0	0	0	0	0	0	0	0	0	0											0	0
6	B	CS-	0	0	0	0	0	0	0	0	0	0											0	0
Reversal CS + responses: (CS+ = cinnamon, CS- = lavander)
1	A	CS+	0	0	0	0	0	0	0	0	0	0											0	0
2	A	CS+	0	0	0	0	0	0	0	1	0	0											0.1	0.1
3	A	CS+	0	0	0	0	1	1	1	1	0	0											0.4	0.4
4	A	CS+	0	0	0	1	0	1	1	1	1	0											0.5	0.5
5	A	CS+	0	1	1	0	0	1	1	1	0	0											0.5	0.5
6	A	CS+	1	1	0	0	0	1	1	1	0	0											0.5	0.5
Reversal CS- responses: (CS+ = cinnamon, CS- = lavander)
1	B	CS-	1	1	0	1	1	1	1	1	1	1											0.9	0.9
2	B	CS-	1	1	0	1	1	1	1	1	1	0											0.8	0.8
3	B	CS-	1	1	0	0	1	0	1	0	1	0											0.5	0.5
4	B	CS-	0	1	0	0	1	1	1	1	1	0											0.6	0.6
5	B	CS-	0	1	1	0	0	1	1	1	1	0											0.6	0.6
6	B	CS-	0	1	1	0	1	1	1	1	0	0											0.6	0.6
US Responses
1	A	CS+	1	1	1	1	1	1	1	1	1	1	1										1	1
2	A	CS+	1	1	1	1	1	1	1	1	1	1	1										1	1
3	A	CS+	1	1	1	1	1	1	1	1	1	1	1										1	1
4	A	CS+	1	1	1	1	1	1	1	1	1	1	1										1	1
5	A	CS+	1	1	1	1	1	1	1	1	1	1	1										1	1
6	A	CS+	1	1	1	1	1	1	1	1	1	1	1										1	1
Trial			IND																				Prob
			1	2	3	4	5	6	7	8	9	10	11	12	13	14	15	16	17	18	19	20
1	A	CS+	0	0	0	0	0	0	0	0	0	0											0
2	B	CS-	0	1	1	0	1	0	0	0	0	0											0.3
3	B	CS-	0	0	0	0	0	0	0	0	0	1											0.1
4	A	CS+	0	0	0	0	0	0	0	0	1	1											0.2
5	B	CS-	0	1	0	0	0	0	0	0	1	0											0.2
6	A	CS+	0	1	0	0	1	0	0	0	1	1											0.4
7	A	CS+	0	1	0	1	1	1	0	0	1	1											0.6
8	B	CS-	0	1	0	0	0	0	0	0	0	0											0.1
9	A	CS+	0	1	1	1	1	1	1	0	1	1											0.8
10	B	CS-	0	0	0	0	0	0	0	0	0	0											0
11	B	CS-	0	0	0	0	0	1	0	0	0	0											0.1
12	A	CS+	0	1	1	1	1	1	1	0	1	1											0.8
Reversal (CS+ = lav, CS- = cin)
13	B	CS-	0	1	1	1	1	1	1	0	1	1											0.8
14	A	CS+	0	0	0	0	0	0	0	0	0	0											0
15	A	CS+	0	0	0	0	0	0	1	0	1	0											0.2
16	B	CS-	0	1	1	1	1	1	1	0	1	1											0.8
17	A	CS+	0	1	0	1	0	1	0	0	0	0											0.3
18	B	CS-	0	1	0	1	1	1	1	0	1	1											0.7
19	B	CS-	0	1	0	1	0	1	0	0	0	1											0.4
20	A	CS+	0	1	0	1	0	1	1	0	1	0											0.5
21	B	CS-	0	1	0	1	0	1	0	0	1	1											0.5
22	A	CS+	0	1	0	1	0	1	1	0	1	0											0.5
23	A	CS+	0	1	0	1	1	1	1	0	1	0											0.6
24	B	CS-	0	1	0	1	0	0	1	0	1	1											0.5
CS + responses: Original discrimination (CS+ = cin, CS- = lav)
1	A	CS+	0	0	0	0	0	0	0	0	0	0											0	0
2	A	CS+	0	0	0	0	0	0	0	0	1	1											0.2	0.2
3	A	CS+	0	1	0	0	1	0	0	0	1	1											0.4	0.4
4	A	CS+	0	1	0	1	1	1	0	0	1	1											0.6	0.6
5	A	CS+	0	1	1	1	1	1	1	0	1	1											0.8	0.8
6	A	CS+	0	1	1	1	1	1	1	0	1	1											0.8	0.8
CS - responses: Original discrimination (CS+ = cin, CS- = lav)
1	B	CS-	0	1	1	0	1	0	0	0	0	0											0.3	0.3
2	B	CS-	0	0	0	0	0	0	0	0	0	1											0.1	0.1
3	B	CS-	0	1	0	0	0	0	0	0	1	0											0.2	0.2
4	B	CS-	0	1	0	0	0	0	0	0	0	0											0.1	0.1
5	B	CS-	0	0	0	0	0	0	0	0	0	0											0	0
6	B	CS-	0	0	0	0	0	1	0	0	0	0											0.1	0.1
Reversal CS + responses: (CS+ = lav, CS- = cin)
1	A	CS+	0	0	0	0	0	0	0	0	0	0											0	0
2	A	CS+	0	0	0	0	0	0	1	0	1	0											0.2	0.2
3	A	CS+	0	1	0	1	0	1	0	0	0	0											0.3	0.3
4	A	CS+	0	1	0	1	0	1	1	0	1	0											0.5	0.5
5	A	CS+	0	1	0	1	0	1	1	0	1	0											0.5	0.5
6	A	CS+	0	1	0	1	1	1	1	0	1	0											0.6	0.6
Reversal CS- responses: (CS+ = lav, CS- = cin)
1	B	CS-	0	1	1	1	1	1	1	0	1	1											0.8	0.8
2	B	CS-	0	1	1	1	1	1	1	0	1	1											0.8	0.8
3	B	CS-	0	1	0	1	1	1	1	0	1	1											0.7	0.7
4	B	CS-	0	1	0	1	0	1	0	0	0	1											0.4	0.4
5	B	CS-	0	1	0	1	0	1	0	0	1	1											0.5	0.5
6	B	CS-	0	1	0	1	0	0	1	0	1	1											0.5	0.5
US Responses
1	A	CS+	1	1	1	1	1	1	1	1	1	1	1										1	1
2	A	CS+	1	1	1	1	1	1	1	1	1	1	1										1	1
3	A	CS+	1	1	1	1	1	1	1	1	1	1	1										1	1
4	A	CS+	1	1	1	1	1	1	1	1	1	1	1										1	1
5	A	CS+	1	1	1	1	1	1	1	1	1	1	1										1	1
6	A	CS+	1	1	1	1	1	1	1	1	1	1	1										1	1

## Sheet: S2
Trial			IND																				Prob
			1	2	3	4	5	6	7	8	9	10	11	12	13	14	15	16	17	18	19	20
1	A	CS+	0	0	0	0	0	0	0	0	0	0	0	0									0
2	B	CS-	0	0	0	0	0	0	0	0	0	0	0	0									0
3	B	CS-	0	0	0	0	0	0	0	0	0	0	0	0									0
4	A	CS+	0	0	0	0	0	0	0	0	0	0	0	0									0
5	B	CS-	0	0	0	0	0	0	0	0	0	0	0	0									0
6	A	CS+	0	1	0	0	0	0	1	0	1	0	0	0									0.25
7	A	CS+	0	1	0	0	1	1	1	0	1	0	0	1									0.5
8	B	CS-	0	0	0	0	1	0	0	0	0	0	0	0									0.0833333
9	A	CS+	1	1	0	1	1	1	0	1	1	0	0	1									0.666667
10	B	CS-	0	0	0	0	0	0	0	0	1	0	0	0									0.0833333
11	B	CS-	0	0	0	0	0	0	0	0	0	0	0	0									0
12	A	CS+	1	1	0	1	1	1	0	1	1	0	0	0									0.583333
Reversal (CS+ = lav, CS- = cin)
13	B	CS-	1	1	0	1	1	1	0	1	1	0	0	1									0.666667
14	A	CS+	0	0	0	0	0	0	0	0	0	0	0	0									0
15	A	CS+	0	0	0	0	1	0	0	0	0	0	0	1									0.166667
16	B	CS-	1	1	0	1	1	1	0	1	1	0	0	1									0.666667
17	A	CS+	0	0	0	0	0	0	0	0	0	0	0	0									0
18	B	CS-	1	1	0	1	1	1	0	0	1	0	0	0									0.5
19	B	CS-	1	1	0	0	1	1	0	0	1	0	0	0									0.416667
20	A	CS+	0	0	0	0	0	0	0	0	1	0	0	0									0.0833333
21	B	CS-	1	1	0	0	1	1	0	0	0	0	0	0									0.333333
22	A	CS+	0	1	0	0	0	0	1	0	0	0	0	0									0.166667
23	A	CS+	0	1	0	0	0	0	1	0	1	0	0	0									0.25
24	B	CS-	1	1	0	0	1	1	0	0	1	0	0	0									0.416667
CS + responses: Original discrimination (CS+ = lav, CS- = cin)
1	A	CS+	0	0	0	0	0	0	0	0	0	0	0	0									0	0
2	A	CS+	0	0	0	0	0	0	0	0	0	0	0	0									0	0
3	A	CS+	0	1	0	0	0	0	1	0	1	0	0	0									0.25	0.25
4	A	CS+	0	1	0	0	1	1	1	0	1	0	0	1									0.5	0.5
5	A	CS+	1	1	0	1	1	1	0	1	1	0	0	1									0.666667	0.667
6	A	CS+	1	1	0	1	1	1	0	1	1	0	0	0									0.583333	0.583
CS- responses: Original discrimination (CS+ = lav, CS- = cin)
1	B	CS-	0	0	0	0	0	0	0	0	0	0	0	0									0	0
2	B	CS-	0	0	0	0	0	0	0	0	0	0	0	0									0	0
3	B	CS-	0	0	0	0	0	0	0	0	0	0	0	0									0	0
4	B	CS-	0	0	0	0	1	0	0	0	0	0	0	0									0.0833333	0.083
5	B	CS-	0	0	0	0	0	0	0	0	1	0	0	0									0.0833333	0.083
6	B	CS-	0	0	0	0	0	0	0	0	0	0	0	0									0	0
Reversal CS + responses: (CS+ = cin, CS- = lav)
1	A	CS+	0	0	0	0	0	0	0	0	0	0	0	0									0	0
2	A	CS+	0	0	0	0	1	0	0	0	0	0	0	1									0.166667	0.167
3	A	CS+	0	0	0	0	0	0	0	0	0	0	0	0									0	0
4	A	CS+	0	0	0	0	0	0	0	0	1	0	0	0									0.0833333	0.083
5	A	CS+	0	1	0	0	0	0	1	0	0	0	0	0									0.166667	0.167
6	A	CS+	0	1	0	0	0	0	1	0	1	0	0	0									0.25	0.25
Reversal CS- responses: (CS+ = cin, CS- = lav)
1	B	CS-	1	1	0	1	1	1	0	1	1	0	0	1									0.666667	0.667
2	B	CS-	1	1	0	1	1	1	0	1	1	0	0	1									0.666667	0.667
3	B	CS-	1	1	0	1	1	1	0	0	1	0	0	0									0.5	0.5
4	B	CS-	1	1	0	0	1	1	0	0	1	0	0	0									0.416667	0.417
5	B	CS-	1	1	0	0	1	1	0	0	0	0	0	0									0.333333	0.333
6	B	CS-	1	1	0	0	1	1	0	0	1	0	0	0									0.416667	0.417
US Responses
1	A	CS+	1	1	1	1	1	1	1	1	1	1	1										1	1
2	A	CS+	1	1	1	1	1	1	1	1	1	1	1										1	1
3	A	CS+	1	1	1	1	1	1	1	1	1	1	1										1	1
4	A	CS+	1	1	1	1	1	1	1	1	1	1	1										1	1
5	A	CS+	1	1	1	1	1	1	1	1	1	1	1										1	1
6	A	CS+	1	1	1	1	1	1	1	1	1	1	1										1	1
		0
Trial			IND																				Prob
			1	2	3	4	5	6	7	8	9	10	11	12	13	14	15	16	17	18	19	20
1	A	CS+	0	0	0	0	0	0	0	0	0	0	0	0									0
2	B	CS-	0	0	0	0	1	0	0	0	0	0	0	0									0.0833333
3	B	CS-	0	0	0	0	0	0	0	0	0	0	0	0									0
4	A	CS+	0	0	0	0	0	1	0	0	0	0	0	0									0.0833333
5	B	CS-	0	0	0	0	0	0	0	0	0	0	0	0									0
6	A	CS+	1	0	0	1	0	0	0	0	0	0	0	0									0.166667
7	A	CS+	1	0	1	1	0	1	1	1	0	1	0	0									0.583333
8	B	CS-	0	0	0	0	0	0	0	0	0	0	0	0									0
9	A	CS+	1	0	1	1	0	1	1	1	0	1	0	1									0.666667
10	B	CS-	0	0	0	0	0	0	0	0	0	0	0	0									0
11	B	CS-	0	0	0	0	0	0	0	0	0	0	0	0									0
12	A	CS+	1	0	1	1	0	1	1	1	0	1	1	1									0.75
Reversal (CS+ = cin, CS- = lav)
13	B	CS-	1	0	1	1	1	1	1	1	1	0	1	1									0.833333
14	A	CS+	0	0	0	0	0	0	0		0	0	0	0									0
15	A	CS+	0	0	0	0	0	0	0	0	0	0	0	0									0
16	B	CS-	1	0	1	1	1	1	1	1	0	1	1	1									0.833333
17	A	CS+	0	0	0	0	0	0	0	0	0	0	0	0									0
18	B	CS-	1	0	1	0	1	1	1	0	0	1	1	0									0.583333
19	B	CS-	0	0	1	0	1	0	0	0	0	1	0	1									0.333333
20	A	CS+	0	0	0	0	1	0	0	0	0	1	0	0									0.166667
21	B	CS-	1	0	0	0	1	0	1	0	0	0	1	0									0.333333
22	A	CS+	1	0	0	0	0	0	0	0	0	0	0	0									0.0833333
23	A	CS+	1	0	0	1	0	0	0	0	0	0	0	0									0.166667
24	B	CS-	0	0	1	1	0	0	1	0	0	1	0	0									0.333333
CS + responses: Original discrimination (CS+ = cin, CS- = lav)
1	A	CS+	0	0	0	0	0	0	0	0	0	0	0	0									0	0
2	A	CS+	0	0	0	0	0	1	0	0	0	0	0	0									0.0833333	0.083
3	A	CS+	1	0	0	1	0	0	0	0	0	0	0	0									0.166667	0.167
4	A	CS+	1	0	1	1	0	1	1	1	0	1	0	0									0.583333	0.583
5	A	CS+	1	0	1	1	0	1	1	1	0	1	0	1									0.666667	0.667
6	A	CS+	1	0	1	1	0	1	1	1	0	1	1	1									0.75	0.75
CS - responses: Original discrimination (CS+ = cin, CS- = lav)
1	B	CS-	0	0	0	0	1	0	0	0	0	0	0	0									0.0833333	0.083
2	B	CS-	0	0	0	0	0	0	0	0	0	0	0	0									0	0
3	B	CS-	0	0	0	0	0	0	0	0	0	0	0	0									0	0
4	B	CS-	0	0	0	0	0	0	0	0	0	0	0	0									0	0
5	B	CS-	0	0	0	0	0	0	0	0	0	0	0	0									0	0
6	B	CS-	0	0	0	0	0	0	0	0	0	0	0	0									0	0
Reversal CS + responses: (CS+ = lav, CS- = cin)
1	A	CS+	0	0	0	0	0	0	0		0	0	0	0									0	0
2	A	CS+	0	0	0	0	0	0	0	0	0	0	0	0									0	0
3	A	CS+	0	0	0	0	0	0	0	0	0	0	0	0									0	0
4	A	CS+	0	0	0	0	1	0	0	0	0	1	0	0									0.166667	0.167
5	A	CS+	1	0	0	0	0	0	0	0	0	0	0	0									0.0833333	0.083
6	A	CS+	1	0	0	1	0	0	0	0	0	0	0	0									0.166667	0.167
Reversal CS- responses: (CS+ = lav, CS- = cin)
1	B	CS-	1	0	1	1	1	1	1	1	1	0	1	1									0.833333	0.833
2	B	CS-	1	0	1	1	1	1	1	1	0	1	1	1									0.833333	0.833
3	B	CS-	1	0	1	0	1	1	1	0	0	1	1	0									0.583333	0.583
4	B	CS-	0	0	1	0	1	0	0	0	0	1	0	1									0.333333	0.333
5	B	CS-	1	0	0	0	1	0	1	0	0	0	1	0									0.333333	0.333
6	B	CS-	0	0	1	1	0	0	1	0	0	1	0	0									0.333333	0.333
US Responses
1	A	CS+	1	1	1	1	1	1	1	1	1	1	1										1	1
2	A	CS+	1	1	1	1	1	1	1	1	1	1	1										1	1
3	A	CS+	1	1	1	1	1	1	1	1	1	1	1										1	1
4	A	CS+	1	1	1	1	1	1	1	1	1	1	1										1	1
5	A	CS+	1	1	1	1	1	1	1	1	1	1	1										1	1
6	A	CS+	1	1	1	1	1	1	1	1	1	1	1										1	1

## Sheet: C8
Trial			IND																				Prob
			1	2	3	4	5	6	7	8	9	10	11	12	13	14	15	16	17	18	19	20
1	A	CS+	0	0	0	1	0	0	0	0	0	0	0										0.0909091	0.09
2	B	CS-	0	0	0	0	0	0	0	0	0	0	0										0	0
3	B	CS-	0	0	1	0	0	0	0	0	0	0	0										0.0909091	0.09
4	A	CS+	1	0	0	1	0	0	0	1	0	0	0										0.272727	0.27
5	B	CS-	0	0	0	0	0	1	0	0	0	0	0										0.0909091	0.09
6	A	CS+	1	0	0	1	1	1	1	1	0	0	0										0.545455	0.55
7	A	CS+	1	0	0	1	1	1	1	1	0	1	0										0.636364	0.64
8	B	CS-	0	0	0	0	0	0	0	0	0	0	0										0	0
9	A	CS+	1	1	0	1	1	1	1	1	0	1	0										0.727273	0.73
10	B	CS-	0	0	0	0	0	0	0	0	0	0	0										0	0
11	B	CS-	0	0	0	0	0	0	0	0	0	0	0										0	0
12	A	CS+	0	1	1	1	1	1	1	1	0	1	0										0.727273	0.73
Reversal (CS+ = cinnamon, CS- = lavander)
13	B	CS-	1	1	0	1	1	1	1	1	0	1	0										0.727273	0.73
14	A	CS+	1	0	0	0	0	0	0	0	0	0	0										0.0909091	0.09
15	A	CS+	1	0	0	0	0	0	0	0	0	0	0										0.0909091	0.09
16	B	CS-	1	1	0	1	1	1	1	1	0	1	0										0.727273	0.73
17	A	CS+	1	0	0	0	0	0	1	0	0	1	0										0.272727	0.27
18	B	CS-	1	1	0	1	0	1	1	0	0	1	0										0.545455	0.55
19	B	CS-	1	1	0	1	0	0	1	0	0	1	0										0.454545	0.45
20	A	CS+	1	0	0	1	1	0	1	0	0	1	0										0.454545	0.45
21	B	CS-	1	1	0	1	0	1	1	0	0	0	0										0.454545	0.45
22	A	CS+	1	1	0	1	0	1	1	0	0	0	0										0.454545	0.45
23	A	CS+	1	1	0	1	1	1	1	0	0	0	0										0.545455	0.55
24	B	CS-	1	1	0	1	0	1	1	0	0	1	0										0.545455	0.55
CS + responses: Original discrimination (CS+ = lad, CS- = cinnamon)
1	A	CS+	0	0	0	1	0	0	0	0	0	0	0										0.0909091	0.09
4	A	CS+	1	0	0	1	0	0	0	1	0	0	0										0.272727	0.27
6	A	CS+	1	0	0	1	1	1	1	1	0	0	0										0.545455	0.55
7	A	CS+	1	0	0	1	1	1	1	1	0	1	0										0.636364	0.64
9	A	CS+	1	1	0	1	1	1	1	1	0	1	0										0.727273	0.73
12	A	CS+	0	1	1	1	1	1	1	1	0	1	0										0.727273	0.73
CS - responses: Original discrimination (CS+ = lad, CS- = cinnamon)
2	B	CS-	0	0	0	0	0	0	0	0	0	0	0										0	0
3	B	CS-	0	0	1	0	0	0	0	0	0	0	0										0.0909091	0.09
5	B	CS-	0	0	0	0	0	1	0	0	0	0	0										0.0909091	0.09
8	B	CS-	0	0	0	0	0	0	0	0	0	0	0										0	0
10	B	CS-	0	0	0	0	0	0	0	0	0	0	0										0	0
11	B	CS-	0	0	0	0	0	0	0	0	0	0	0										0	0
Reversal CS + responses: (CS+ = cinnamon, CS- = lavander)
14	A	CS+	1	0	0	0	0	0	0	0	0	0	0										0.0909091	0.09
15	A	CS+	1	0	0	0	0	0	0	0	0	0	0										0.0909091	0.09
17	A	CS+	1	0	0	0	0	0	1	0	0	1	0										0.272727	0.27
20	A	CS+	1	0	0	1	1	0	1	0	0	1	0										0.454545	0.45
22	A	CS+	1	1	0	1	0	1	1	0	0	0	0										0.454545	0.45
23	A	CS+	1	1	0	1	1	1	1	0	0	0	0										0.545455	0.55
Reversal CS- responses: (CS+ = cinnamon, CS- = lavander)
13	B	CS-	1	1	0	1	1	1	1	1	0	1	0										0.727273	0.73
16	B	CS-	1	1	0	1	1	1	1	1	0	1	0										0.727273	0.73
18	B	CS-	1	1	0	1	0	1	1	0	0	1	0										0.545455	0.55
19	B	CS-	1	1	0	1	0	0	1	0	0	1	0										0.454545	0.45
21	B	CS-	1	1	0	1	0	1	1	0	0	0	0										0.454545	0.45
24	B	CS-	1	1	0	1	0	1	1	0	0	1	0										0.545455	0.55
US Responses
1	A	CS+	1	1	1	1	1	1	1	1	1	1	1										1	1
2	A	CS+	1	1	1	1	1	1	1	1	1	1	1										1	1
3	A	CS+	1	1	1	1	1	1	1	1	1	1	1										1	1
4	A	CS+	1	1	1	1	1	1	1	1	1	1	1										1	1
5	A	CS+	1	1	1	1	1	1	1	1	1	1	1										1	1
6	A	CS+	1	1	1	1	1	1	1	1	1	1	1										1	1
Trial			IND																				Prob
			1	2	3	4	5	6	7	8	9	10	11	12	13	14	15	16	17	18	19	20
1	A	CS+	0	0	0	0	0	0	0	0	0	0	0	0									0
2	B	CS-	1	0	0	0	0	0	0	0	1	0	0	0									0.166667
3	B	CS-	0	0	0	0	0	0	0	0	1	0	0	0									0.0833333
4	A	CS+	0	0	1	0	0	0	1	0	0	0	0	0									0.166667
5	B	CS-	0	0	0	0	1	0	0	0	0	0	0	0									0.0833333
6	A	CS+	0	1	1	1	1	0	1	0	1	0	1	0									0.583333
7	A	CS+	1	0	0	1	1	1	0	0	1	1	0	0									0.5
8	B	CS-	0	0	0	0	1	0	0	0	0	0	0	0									0.0833333
9	A	CS+	1	1	1	1	1	0	1	0	1	1	0	0									0.666667
10	B	CS-	0	0	0	0	0	0	0	0	0	0	0	0									0
11	B	CS-	0	0	0	0	0	0	0	0	1	0	0	0									0.0833333
12	A	CS+	1	1	1	1	1	0	0	0	1	1	0	0									0.583333
Reversal (CS+ = lav, CS- = cin)
13	B	CS-	1	1	1	1	1	0	1	0	1	1	0	0									0.666667
14	A	CS+	0	0	0	0	0	1	0	0	0	0	0	0									0.0833333
15	A	CS+	0	0	0	0	0	0	0	0	0	0	0	0									0
16	B	CS-	1	1	1	1	1	0	0	0	1	1	0	0									0.583333
17	A	CS+	1	0	0	0	1	0	0	0	1	0	0	0									0.25
18	B	CS-	1	1	1	1	0	0	0	0	1	1	0	0									0.5
19	B	CS-	1	1	0	1	0	0	0	0	1	1	0	0									0.416667
20	A	CS+	1	1	0	0	1	0	0	0	1	1	0	0									0.416667
21	B	CS-	1	1	1	1	0	0	0	0	1	1	0	0									0.5
22	A	CS+	1	1	0	1	0	0	0	0	1	1	0	0									0.416667
23	A	CS+	1	1	0	1	0	0	0	0	1	1	0	0									0.416667
24	B	CS-	1	1	0	1	0	0	0	0	1	1	0	0									0.416667
CS + responses: Original discrimination (CS+ = cin, CS- = lav)
1	A	CS+	0	0	0	0	0	0	0	0	0	0	0	0									0	0
4	A	CS+	0	0	1	0	0	0	1	0	0	0	0	0									0.166667	0.17
6	A	CS+	0	1	1	1	1	0	1	0	1	0	1	0									0.583333	0.58
7	A	CS+	1	0	0	1	1	1	0	0	1	1	0	0									0.5	0.5
9	A	CS+	1	1	1	1	1	0	1	0	1	1	0	0									0.666667	0.67
12	A	CS+	1	1	1	1	1	0	0	0	1	1	0	0									0.583333	0.58
CS - responses: Original discrimination (CS+ = cin, CS- = lav)
2	B	CS-	1	0	0	0	0	0	0	0	1	0	0	0									0.166667	0.17
3	B	CS-	0	0	0	0	0	0	0	0	1	0	0	0									0.0833333	0.08
5	B	CS-	0	0	0	0	1	0	0	0	0	0	0	0									0.0833333	0.08
8	B	CS-	0	0	0	0	1	0	0	0	0	0	0	0									0.0833333	0.08
10	B	CS-	0	0	0	0	0	0	0	0	0	0	0	0									0	0
11	B	CS-	0	0	0	0	0	0	0	0	1	0	0	0									0.0833333	0.08
Reversal CS + responses: (CS+ = lav, CS- = cin)
14	A	CS+	0	0	0	0	0	1	0	0	0	0	0	0									0.0833333	0.08
15	A	CS+	0	0	0	0	0	0	0	0	0	0	0	0									0	0
17	A	CS+	1	0	0	0	1	0	0	0	1	0	0	0									0.25	0.25
20	A	CS+	1	1	0	0	1	0	0	0	1	1	0	0									0.416667	0.42
22	A	CS+	1	1	0	1	0	0	0	0	1	1	0	0									0.416667	0.42
23	A	CS+	1	1	0	1	0	0	0	0	1	1	0	0									0.416667	0.42
Reversal CS- responses: (CS+ = lav, CS- = cin)
13	B	CS-	1	1	1	1	1	0	1	0	1	1	0	0									0.666667	0.67
16	B	CS-	1	1	1	1	1	0	0	0	1	1	0	0									0.583333	0.58
18	B	CS-	1	1	1	1	0	0	0	0	1	1	0	0									0.5	0.5
19	B	CS-	1	1	0	1	0	0	0	0	1	1	0	0									0.416667	0.42
21	B	CS-	1	1	1	1	0	0	0	0	1	1	0	0									0.5	0.5
24	B	CS-	1	1	0	1	0	0	0	0	1	1	0	0									0.416667	0.42
US Responses
1	A	CS+	1	1	1	1	1	1	1	1	1	1	1										1	1
2	A	CS+	1	1	1	1	1	1	1	1	1	1	1										1	1
3	A	CS+	1	1	1	1	1	1	1	1	1	1	1										1	1
4	A	CS+	1	1	1	1	1	1	1	1	1	1	1										1	1
5	A	CS+	1	1	1	1	1	1	1	1	1	1	1										1	1
6	A	CS+	1	1	1	1	1	1	1	1	1	1	1										1	1

## Sheet: S3
Trial			IND																				Prob
			1	2	3	4	5	6	7	8	9	10	11	12	13	14	15	16	17	18	19	20
1	A	CS+	0	0	0	1	0	0	0	0	0	0	0	0									0.0833333
2	B	CS-	0	0	0	1	0	0	0	0	0	0	1	0									0.166667
3	B	CS-	0	0	0	0	1	0	0	0	1	0	0	0									0.166667
4	A	CS+	0	1	0	1	0	0	0	0	1	0	0	0									0.25
5	B	CS-	1	0	0	0	1	0	0	0	0	0	0	0									0.166667
6	A	CS+	1	0	0	1	1	0	0	1	1	1	1	0									0.583333
7	A	CS+	1	1	1	1	1	1	0	0	0	0	1	1									0.666667
8	B	CS-	0	0	0	0	0	0	0	1	0	0	0	1									0.166667
9	A	CS+	1	1	1	0	0	0	0	1	1	1	1	1									0.666667
10	B	CS-	0	0	0	0	0	0	0	0	0	0	0	0									0
11	B	CS-	1	0	0	0	0	0	0	0	0	0	0	0									0.0833333
12	A	CS+	1	1	1	0	1	0	0	1	1	1	1	0									0.666667
Reversal (CS+ = lav, CS- = cin)
13	B	CS-	1	1	1	1	1	0	0	0	1	1	1	0									0.666667
14	A	CS+	0	0	0	0	0	0	0	0	0	0	0	0									0
15	A	CS+	0	0	0	0	0	0	0	0	0	0	0	0									0
16	B	CS-	1	0	1	1	1	0	1	0	1	1	1	1									0.75
17	A	CS+	0	0	0	0	1	0	0	0	0	0	0	0									0.0833333
18	B	CS-	1	0	1	1	0	0	1	0	1	0	1	0									0.5
19	B	CS-	1	0	1	1	1	0	1	0	1	0	1	0									0.583333
20	A	CS+	0	0	0	0	0	0	0	0	0	0	0	0									0
21	B	CS-	1	0	1	1	0	0	0	0	0	0	0	0									0.25
22	A	CS+	0	0	0	0	0	0	0	0	0	0	0	0									0
23	A	CS+	1	0	0	0	0	0	0	0	0	0	0	0									0.0833333
24	B	CS-	1	0	0	1	0	0	0	0	0	0	1	0									0.25
CS + responses: Original discrimination (CS+ = lav, CS- = cin)
1	A	CS+	0	0	0	1	0	0	0	0	0	0	0	0									0.0833333	0.08
2	A	CS+	0	1	0	1	0	0	0	0	1	0	0	0									0.25	0.25
3	A	CS+	1	0	0	1	1	0	0	1	1	1	1	0									0.583333	0.58
4	A	CS+	1	1	1	1	1	1	0	0	0	0	1	1									0.666667	0.67
5	A	CS+	1	1	1	0	0	0	0	1	1	1	1	1									0.666667	0.67
6	A	CS+	1	1	1	0	1	0	0	1	1	1	1	0									0.666667	0.67
CS- responses: Original discrimination (CS+ = lav, CS- = cin)
1	B	CS-	0	0	0	1	0	0	0	0	0	0	1	0									0.166667	0.17
2	B	CS-	0	0	0	0	1	0	0	0	1	0	0	0									0.166667	0.17
3	B	CS-	1	0	0	0	1	0	0	0	0	0	0	0									0.166667	0.17
4	B	CS-	0	0	0	0	0	0	0	1	0	0	0	1									0.166667	0.17
5	B	CS-	0	0	0	0	0	0	0	0	0	0	0	0									0	0
6	B	CS-	1	0	0	0	0	0	0	0	0	0	0	0									0.0833333	0.08
Reversal CS + responses: (CS+ = cin, CS- = lav)
1	A	CS+	0	0	0	0	0	0	0	0	0	0	0	0									0	0
2	A	CS+	0	0	0	0	0	0	0	0	0	0	0	0									0	0
3	A	CS+	0	0	0	0	1	0	0	0	0	0	0	0									0.0833333	0.08
4	A	CS+	0	0	0	0	0	0	0	0	0	0	0	0									0	0
5	A	CS+	0	0	0	0	0	0	0	0	0	0	0	0									0	0
6	A	CS+	1	0	0	0	0	0	0	0	0	0	0	0									0.0833333	0.08
Reversal CS- responses: (CS+ = cin, CS- = lav)
1	B	CS-	1	1	1	1	1	0	0	0	1	1	1	0									0.666667	0.67
2	B	CS-	1	0	1	1	1	0	1	0	1	1	1	1									0.75	0.75
3	B	CS-	1	0	1	1	0	0	1	0	1	0	1	0									0.5	0.5
4	B	CS-	1	0	1	1	1	0	1	0	1	0	1	0									0.583333	0.58
5	B	CS-	1	0	1	1	0	0	0	0	0	0	0	0									0.25	0.25
6	B	CS-	1	0	0	1	0	0	0	0	0	0	1	0									0.25	0.25
US Responses
1	A	CS+	1	1	1	1	1	1	1	1	1	1	1	1									1	1
2	A	CS+	1	1	1	1	1	1	1	1	1	1	1	1									1	1
3	A	CS+	1	1	1	1	1	1	1	1	1	1	1	1									1	1
4	A	CS+	1	1	1	1	1	1	1	1	1	1	1	1									1	1
5	A	CS+	1	1	1	1	1	1	1	1	1	1	1	1									1	1
6	A	CS+	1	1	1	1	1	1	1	1	1	1	1	1									1	1
Trial			IND																				Prob
			1	2	3	4	5	6	7	8	9	10	11	12	13	14	15	16	17	18	19	20
1	A	CS+	0	0	0	0	0	1	0	0	0	0	0	0									0.0833333
2	B	CS-	0	0	0	1	1	0	0	0	0	0	0	0									0.166667
3	B	CS-	0	0	0	0	0	1	0	0	0	0	1	0									0.166667
4	A	CS+	0	0	1	1	0	1	0	0	0	0	1	0									0.333333
5	B	CS-	0	0	0	1	0	0	0	0	0	0	0	0									0.0833333
6	A	CS+	1	0	1	0	1	1	0	1	0	0	1	1									0.583333
7	A	CS+	1	0	1	1	0	1	1	1	0	0	1	0									0.583333
8	B	CS-	0	0	0	0	0	0	0	0	0	0	0	0									0
9	A	CS+	1	0	1	1	0	0	1	1	0	1	1	1									0.666667
10	B	CS-	0	0	0	0	0	0	0	0	0	0	0	0									0
11	B	CS-	0	0	0	0	0	0	0	0	0	0	0	0									0
12	A	CS+	1	0	1	1	1	1	1	1	0	0	1	1									0.75
Reversal (CS+ = cin, CS- = lav)
13	B	CS-		0	1	1	1	1	1	1	0	0	1	1									0.666667
14	A	CS+	0	0	0	0	0	0	0	0	0	0	0	0									0
15	A	CS+	0	0	0	0	0	0	0	0	0	0	0	0									0
16	B	CS-	1	1	1	1	0	1	1	1	0	0	1	0									0.666667
17	A	CS+	0	0	0	0	0	0	0	0	0	0	0	0									0
18	B	CS-	1	0	1	1	0	1	1	1	0	0	0	1									0.583333
19	B	CS-	1	0	0	1	0	1	0	1	0	0	0	1									0.416667
20	A	CS+	0	0	0	0	0	0	0	0	0	0	0	0									0
21	B	CS-	1	0	0	0	0	1	0	1	0	0	0	1									0.333333
22	A	CS+	0	0	0	0	0	0	0	0	0	0	0	0									0
23	A	CS+	0	0	0	0	0	0	0	0	0	0	0	0									0
24	B	CS-	0	0	0	0	0	1	0	1	0	0	0	1									0.25
CS + responses: Original discrimination (CS+ = cin, CS- = lav)
1	A	CS+	0	0	0	0	0	1	0	0	0	0	0	0									0.0833333	0.08
2	A	CS+	0	0	1	1	0	1	0	0	0	0	1	0									0.333333	0.33
3	A	CS+	1	0	1	0	1	1	0	1	0	0	1	1									0.583333	0.58
4	A	CS+	1	0	1	1	0	1	1	1	0	0	1	0									0.583333	0.58
5	A	CS+	1	0	1	1	0	0	1	1	0	1	1	1									0.666667	0.67
6	A	CS+	1	0	1	1	1	1	1	1	0	0	1	1									0.75	0.75
CS - responses: Original discrimination (CS+ = cin, CS- = lav)
1	B	CS-	0	0	0	1	1	0	0	0	0	0	0	0									0.166667	0.17
2	B	CS-	0	0	0	0	0	1	0	0	0	0	1	0									0.166667	0.17
3	B	CS-	0	0	0	1	0	0	0	0	0	0	0	0									0.0833333	0.08
4	B	CS-	0	0	0	0	0	0	0	0	0	0	0	0									0	0
5	B	CS-	0	0	0	0	0	0	0	0	0	0	0	0									0	0
6	B	CS-	0	0	0	0	0	0	0	0	0	0	0	0									0	0
Reversal CS + responses: (CS+ = lav, CS- = cin)
1	A	CS+	0	0	0	0	0	0	0	0	0	0	0	0									0	0
2	A	CS+	0	0	0	0	0	0	0	0	0	0	0	0									0	0
3	A	CS+	0	0	0	0	0	0	0	0	0	0	0	0									0	0
4	A	CS+	0	0	0	0	0	0	0	0	0	0	0	0									0	0
5	A	CS+	0	0	0	0	0	0	0	0	0	0	0	0									0	0
6	A	CS+	0	0	0	0	0	0	0	0	0	0	0	0									0	0
Reversal CS- responses: (CS+ = lav, CS- = cin)
1	B	CS-		0	1	1	1	1	1	1	0	0	1	1									0.666667	0.67
2	B	CS-	1	1	1	1	0	1	1	1	0	0	1	0									0.666667	0.67
3	B	CS-	1	0	1	1	0	1	1	1	0	0	0	1									0.583333	0.58
4	B	CS-	1	0	0	1	0	1	0	1	0	0	0	1									0.416667	0.42
5	B	CS-	1	0	0	0	0	1	0	1	0	0	0	1									0.333333	0.33
6	B	CS-	0	0	0	0	0	1	0	1	0	0	0	1									0.25	0.25
US Responses
1	A	CS+	1	1	1	1	1	1	1	1	1	1	1	1									1	1
2	A	CS+	1	1	1	1	1	1	1	1	1	1	1	1									1	1
3	A	CS+	1	1	1	1	1	1	1	1	1	1	1	1									1	1
4	A	CS+	1	1	1	1	1	1	1	1	1	1	1	1									1	1
5	A	CS+	1	1	1	1	1	1	1	1	1	1	1	1									1	1
6	A	CS+	1	1	1	1	1	1	1	1	1	1	1	1									1	1
